# Supplementary material for: Effects of Personalized Nutrition Education on Lipid Profiles in Chinese Adults: A Medical Student-Implemented Community Intervention Study
Source: Nutrients. 2025 Jun 28;17(13):2161. doi: 10.3390/nu17132161 (PMC12251181; doi:10.3390/nu17132161)
Supplement: Supplementary file 1 [file nutrients-17-02161-s001.zip]

Archive with 1 entries (1 files):
- nutrients-3708811-supplementary.pdf
